# Supplementary material for: Fexuprazan and Esomeprazole in Patients with Disorders Associated with Acid Reflux: A Comprehensive Review and Meta-Analysis of Randomized Controlled Trials
Source: J Clin Med. 2026 Feb 12;15(4):1434. doi: 10.3390/jcm15041434 (PMC12942184; doi:10.3390/jcm15041434)
Supplement: Supplementary file 1 [file jcm-15-01434-s001.zip]

Archive with 1 entries (1 files):
- jcm-3971110-supplementary.pdf
